# Supplementary material for: The impact of topical or oral antibiotics in children with acute otitis media on their middle ear, nasopharyngeal, and gut microbiomes
Source: Epidemiol Infect. 2026 Jun 23;154:e94. doi: 10.1017/S0950268826101836 (PMC13366364; doi:10.1017/S0950268826101836)
Supplement: Claus et al. supplementary material [file S0950268826101836sup001.zip]

Archive with 6 entries (6 files):
- 260225_Supplementary Figure S1.docx
- 260225_Supplementary Figure S2.docx
- 260225_Supplementary Figure S3.docx
- 260225_Supplementary Table S1.docx
- 260225_Supplementary_File_1.docx
- 260225_Supplementary_File_2.docx
